# Supplementary material for: Assisting species differentiation and taxonomic classification by hyperspectral imaging: an example from the parasitic plant realm
Source: Plant Methods. 2026 Jan 11;22:14. doi: 10.1186/s13007-025-01498-y (PMC12882463; doi:10.1186/s13007-025-01498-y)
Supplement: Supplementary file 1 — Supplementary material 1. Table 1. Wavelengths of bands. The exact wavelength of each band is reported for the VNIR and SWIR cameras. [file 13007_2025_1498_MOESM1_ESM.csv]

VNIR		SWIR
Band	Wavelength (nm)	Band	Wavelength (nm)
1	407.119556	1	950.59736
2	410.301166	2	956.05937
3	413.482776	3	961.521379
4	416.664386	4	966.983389
5	419.845996	5	972.445398
6	423.027606	6	977.907408
7	426.209217	7	983.369418
8	429.390827	8	988.831427
9	432.572437	9	994.293437
10	435.754047	10	999.755446
11	438.935657	11	1005.217456
12	442.117267	12	1010.679466
13	445.298877	13	1016.141475
14	448.480488	14	1021.603485
15	451.662098	15	1027.065494
16	454.843708	16	1032.527504
17	458.025318	17	1037.989514
18	461.206928	18	1043.451523
19	464.388538	19	1048.913533
20	467.570148	20	1054.375542
21	470.751758	21	1059.837552
22	473.933369	22	1065.299562
23	477.114979	23	1070.761571
24	480.296589	24	1076.223581
25	483.478199	25	1081.68559
26	486.659809	26	1087.1476
27	489.841419	27	1092.60961
28	493.023029	28	1098.071619
29	496.204639	29	1103.533629
30	499.38625	30	1108.995638
31	502.56786	31	1114.457648
32	505.74947	32	1119.919657
33	508.93108	33	1125.381667
34	512.11269	34	1130.843677
35	515.2943	35	1136.305686
36	518.47591	36	1141.767696
37	521.65752	37	1147.229705
38	524.839131	38	1152.691715
39	528.020741	39	1158.153725
40	531.202351	40	1163.615734
41	534.383961	41	1169.077744
42	537.565571	42	1174.539753
43	540.747181	43	1180.001763
44	543.928791	44	1185.463773
45	547.110401	45	1190.925782
46	550.292012	46	1196.387792
47	553.473622	47	1201.849801
48	556.655232	48	1207.311811
49	559.836842	49	1212.773821
50	563.018452	50	1218.23583
51	566.200062	51	1223.69784
52	569.381672	52	1229.159849
53	572.563283	53	1234.621859
54	575.744893	54	1240.083869
55	578.926503	55	1245.545878
56	582.108113	56	1251.007888
57	585.289723	57	1256.469897
58	588.471333	58	1261.931907
59	591.652943	59	1267.393917
60	594.834553	60	1272.855926
61	598.016164	61	1278.317936
62	601.197774	62	1283.779945
63	604.379384	63	1289.241955
64	607.560994	64	1294.703965
65	610.742604	65	1300.165974
66	613.924214	66	1305.627984
67	617.105824	67	1311.089993
68	620.287434	68	1316.552003
69	623.469045	69	1322.014012
70	626.650655	70	1327.476022
71	629.832265	71	1332.938032
72	633.013875	72	1338.400041
73	636.195485	73	1343.862051
74	639.377095	74	1349.32406
75	642.558705	75	1354.78607
76	645.740315	76	1360.24808
77	648.921926	77	1365.710089
78	652.103536	78	1371.172099
79	655.285146	79	1376.634108
80	658.466756	80	1382.096118
81	661.648366	81	1387.558128
82	664.829976	82	1393.020137
83	668.011586	83	1398.482147
84	671.193196	84	1403.944156
85	674.374807	85	1409.406166
86	677.556417	86	1414.868176
87	680.738027	87	1420.330185
88	683.919637	88	1425.792195
89	687.101247	89	1431.254204
90	690.282857	90	1436.716214
91	693.464467	91	1442.178224
92	696.646078	92	1447.640233
93	699.827688	93	1453.102243
94	703.009298	94	1458.564252
95	706.190908	95	1464.026262
96	709.372518	96	1469.488272
97	712.554128	97	1474.950281
98	715.735738	98	1480.412291
99	718.917348	99	1485.8743
100	722.098959	100	1491.33631
101	725.280569	101	1496.79832
102	728.462179	102	1502.260329
103	731.643789	103	1507.722339
104	734.825399	104	1513.184348
105	738.007009	105	1518.646358
106	741.188619	106	1524.108367
107	744.370229	107	1529.570377
108	747.55184	108	1535.032387
109	750.73345	109	1540.494396
110	753.91506	110	1545.956406
111	757.09667	111	1551.418415
112	760.27828	112	1556.880425
113	763.45989	113	1562.342435
114	766.6415	114	1567.804444
115	769.82311	115	1573.266454
116	773.004721	116	1578.728463
117	776.186331	117	1584.190473
118	779.367941	118	1589.652483
119	782.549551	119	1595.114492
120	785.731161	120	1600.576502
121	788.912771	121	1606.038511
122	792.094381	122	1611.500521
123	795.275991	123	1616.962531
124	798.457602	124	1622.42454
125	801.639212	125	1627.88655
126	804.820822	126	1633.348559
127	808.002432	127	1638.810569
128	811.184042	128	1644.272579
129	814.365652	129	1649.734588
130	817.547262	130	1655.196598
131	820.728873	131	1660.658607
132	823.910483	132	1666.120617
133	827.092093	133	1671.582627
134	830.273703	134	1677.044636
135	833.455313	135	1682.506646
136	836.636923	136	1687.968655
137	839.818533	137	1693.430665
138	843.000143	138	1698.892675
139	846.181754	139	1704.354684
140	849.363364	140	1709.816694
141	852.544974	141	1715.278703
142	855.726584	142	1720.740713
143	858.908194	143	1726.202722
144	862.089804	144	1731.664732
145	865.271414	145	1737.126742
146	868.453024	146	1742.588751
147	871.634635	147	1748.050761
148	874.816245	148	1753.51277
149	877.997855	149	1758.97478
150	881.179465	150	1764.43679
151	884.361075	151	1769.898799
152	887.542685	152	1775.360809
153	890.724295	153	1780.822818
154	893.905905	154	1786.284828
155	897.087516	155	1791.746838
156	900.269126	156	1797.208847
157	903.450736	157	1802.670857
158	906.632346	158	1808.132866
159	909.813956	159	1813.594876
160	912.995566	160	1819.056886
161	916.177176	161	1824.518895
162	919.358786	162	1829.980905
163	922.540397	163	1835.442914
164	925.722007	164	1840.904924
165	928.903617	165	1846.366934
166	932.085227	166	1851.828943
167	935.266837	167	1857.290953
168	938.448447	168	1862.752962
169	941.630057	169	1868.214972
170	944.811668	170	1873.676982
171	947.993278	171	1879.138991
172	951.174888	172	1884.601001
173	954.356498	173	1890.06301
174	957.538108	174	1895.52502
175	960.719718	175	1900.98703
176	963.901328	176	1906.449039
177	967.082938	177	1911.911049
178	970.264549	178	1917.373058
179	973.446159	179	1922.835068
180	976.627769	180	1928.297077
181	979.809379	181	1933.759087
182	982.990989	182	1939.221097
183	986.172599	183	1944.683106
184	989.354209	184	1950.145116
185	992.535819	185	1955.607125
186	995.71743	186	1961.069135
		187	1966.531145
		188	1971.993154
		189	1977.455164
		190	1982.917173
		191	1988.379183
		192	1993.841193
		193	1999.303202
		194	2004.765212
		195	2010.227221
		196	2015.689231
		197	2021.151241
		198	2026.61325
		199	2032.07526
		200	2037.537269
		201	2042.999279
		202	2048.461289
		203	2053.923298
		204	2059.385308
		205	2064.847317
		206	2070.309327
		207	2075.771337
		208	2081.233346
		209	2086.695356
		210	2092.157365
		211	2097.619375
		212	2103.081385
		213	2108.543394
		214	2114.005404
		215	2119.467413
		216	2124.929423
		217	2130.391432
		218	2135.853442
		219	2141.315452
		220	2146.777461
		221	2152.239471
		222	2157.70148
		223	2163.16349
		224	2168.6255
		225	2174.087509
		226	2179.549519
		227	2185.011528
		228	2190.473538
		229	2195.935548
		230	2201.397557
		231	2206.859567
		232	2212.321576
		233	2217.783586
		234	2223.245596
		235	2228.707605
		236	2234.169615
		237	2239.631624
		238	2245.093634
		239	2250.555644
		240	2256.017653
		241	2261.479663
		242	2266.941672
		243	2272.403682
		244	2277.865692
		245	2283.327701
		246	2288.789711
		247	2294.25172
		248	2299.71373
		249	2305.17574
		250	2310.637749
		251	2316.099759
		252	2321.561768
		253	2327.023778
		254	2332.485787
		255	2337.947797
		256	2343.409807
		257	2348.871816
		258	2354.333826
		259	2359.795835
		260	2365.257845
		261	2370.719855
		262	2376.181864
		263	2381.643874
		264	2387.105883
		265	2392.567893
		266	2398.029903
		267	2403.491912
		268	2408.953922
		269	2414.415931
		270	2419.877941
		271	2425.339951
		272	2430.80196
		273	2436.26397
		274	2441.725979
		275	2447.187989
		276	2452.649999
		277	2458.112008
		278	2463.574018
		279	2469.036027
		280	2474.498037
		281	2479.960047
		282	2485.422056
		283	2490.884066
		284	2496.346075
		285	2501.808085
		286	2507.270095
		287	2512.732104
		288	2518.194114
