# Supplementary material for: Assisting species differentiation and taxonomic classification by hyperspectral imaging: an example from the parasitic plant realm
Source: Plant Methods. 2026 Jan 11;22:14. doi: 10.1186/s13007-025-01498-y (PMC12882463; doi:10.1186/s13007-025-01498-y)
Supplement: Supplementary file 2 — Supplementary material 2. Table 2. Feature importances of models. The feature importances (from most to least important) are reported for the binary and multiclass models for both Random Forest and Neural Network. The feature importances were calculated using LIME. [file 13007_2025_1498_MOESM2_ESM.xlsx]

## Sheet: Multiclass NN
Band (Most important to least)	Importance
95	0.034584423379197086
123	0.030031036833104756
115	0.029171121799779036
75	0.024463141992400607
94	0.024418118466462375
79	0.024359507682985414
40	0.022924380323040013
137	0.022850604741077894
56	0.022439162929943267
74	0.022384526417544414
44	0.022185177900732926
107	0.022165027554314022
42	0.021487636434020928
70	0.021143847746953055
58	0.020963585777575004
62	0.020820946948527645
73	0.020643132705889754
111	0.019955779215110415
121	0.019565822976657665
98	0.019430583015534224
48	0.019209613242371724
81	0.019055940396651587
145	0.018355514713884368
124	0.018260665839025282
88	0.018024563896302824
144	0.017908818117881864
52	0.017824900383813673
13	0.017757937502070567
117	0.017713660583920706
168	0.017622695592398038
183	0.017606984668975485
65	0.017537626473919245
72	0.017265428027796667
36	0.017149616888513127
113	0.016975198591314848
8	0.016935265675249136
85	0.016841726705567876
135	0.016567015889302053
170	0.016542513517984428
147	0.016510947951802663
158	0.016502431173806165
139	0.016410925537381583
54	0.016240636811169242
173	0.016230336058842155
140	0.016165592316189314
51	0.015633120953151225
100	0.015468195109485989
97	0.015454831963401855
125	0.015454073970188201
106	0.015348321152576144
161	0.015247595505870773
127	0.015134444507115813
178	0.014869963310694822
12	0.014847542921344015
90	0.014793998676538272
59	0.014721643811257281
149	0.014690194430641939
166	0.014690149834502769
136	0.014645515832421546
108	0.014396869260087342
32	0.014357058380790214
89	0.014288352756186349
22	0.014181862875598555
150	0.014088283038807738
16	0.013967893870760828
133	0.013908433755031572
14	0.013818565437632862
182	0.013769116305455822
18	0.013761840793350851
29	0.013743391623564982
7	0.013655032296473935
181	0.013654499036512089
80	0.013471540931075587
185	0.013368406431714022
184	0.013330968954051812
17	0.013272331588191974
0	0.013268521813595936
57	0.013253983472936192
93	0.013179251439409706
45	0.013146598632550527
3	0.013124158939512607
157	0.013022184804905662
176	0.012984083400078053
160	0.012945464407948568
167	0.012495797126978302
27	0.012459287781901631
46	0.012367510187048878
128	0.012361688384841796
50	0.012353225183220243
148	0.012338798263463523
34	0.012325864180114826
61	0.012320010835837874
55	0.012242981627844747
4	0.012097514140572297
69	0.011946824168756545
171	0.011875891997632892
83	0.011871682289365632
175	0.011810013417498879
24	0.011602993495315411
169	0.011599232487915504
21	0.011560002184520121
23	0.011550504835940627
179	0.011534170910008025
30	0.011463655329972707
67	0.011383490137378912
130	0.011375395903386782
155	0.011291720880560296
9	0.011263233732789087
143	0.011215717181323418
134	0.010880707035414263
163	0.010835346956280164
25	0.010708530528478175
131	0.010293024065337442
2	0.010201502538601009
165	0.010152625903847636
116	0.0550953
120	0.0450611
122	0.0410706
92	0.0389167
102	0.0382854
114	0.0377263
142	0.0350201
118	0.0348514
105	0.0345923
112	0.0333653
103	0.0320605
119	0.0277704
104	0.0254749
71	0.0227184
96	0.0225097
141	0.021837
87	0.0210397
84	0.0208933
76	0.0206235
39	0.0197559
31	0.0197144
35	0.0195312
38	0.0188244
132	0.0184385
110	0.0181714
37	0.0180776
53	0.0180498
28	0.0179743
151	0.0177025
101	0.0176654
1	0.0174886
152	0.0174294
109	0.0171895
154	0.0170139
43	0.0164119
153	0.016262
47	0.016242
77	0.0161355
99	0.0159351
146	0.0159044
68	0.0156612
64	0.015543
91	0.0139475
11	0.0137057
10	0.0128044
159	0.0127237
49	0.0124711
174	0.0124594
41	0.0124097
26	0.0119782
60	0.0108618
66	0.0102785
177	0.00993072
15	0.00992164
129	0.00991799
86	0.00990705
5	0.00975753
172	0.00972702
82	0.00966582
138	0.00938085
33	0.00922163
156	0.00901013
78	0.0086019
164	0.00852573
63	0.00840777
20	0.00830398
180	0.00807202
162	0.00785367
6	0.00767508
19	0.00764602
126	0.00539717

## Sheet: Binary NN
Band (Most important to least)	Importance
98	0.0596169
90	0.0577366
99	0.0539725
104	0.0517364
114	0.0496031
100	0.0491447
116	0.046211
112	0.0457699
117	0.0455441
115	0.0450187
110	0.043639
118	0.0427127
92	0.0410689
135	0.0409237
83	0.0398347
138	0.0398075
102	0.0396381
101	0.0392286
103	0.0378321
93	0.0375875
111	0.036179
144	0.0356872
122	0.0349732
95	0.0346288
96	0.0341311
89	0.033165
162	0.0329844
113	0.0322605
140	0.032119
73	0.0320468
120	0.0315474
76	0.0313491
121	0.0309798
123	0.0308674
106	0.0299091
160	0.0296711
63	0.0295805
65	0.0282475
161	0.0278928
48	0.0262712
150	0.0258791
142	0.0258203
158	0.0258051
145	0.0255697
167	0.0254187
119	0.0250996
181	0.0250789
47	0.0245685
52	0.0240221
146	0.023837
173	0.0233917
75	0.0225796
97	0.0217351
54	0.0213973
67	0.0212102
77	0.0211884
148	0.0211226
109	0.020988
16	0.0208701
27	0.0205957
37	0.0205006
18	0.0204714
139	0.0204234
78	0.0198162
164	0.0196157
125	0.0195491
68	0.0192735
50	0.0192223
168	0.0187959
44	0.0186407
180	0.0186214
133	0.0183525
94	0.0181884
74	0.0179644
34	0.017612
20	0.0175601
25	0.0172768
82	0.0172674
51	0.0169502
185	0.01682
91	0.0167626
22	0.0167391
81	0.0163798
182	0.0163182
129	0.0157887
31	0.0154906
5	0.0154861
28	0.0154526
166	0.0154341
40	0.0153982
132	0.0152996
62	0.0150961
184	0.0150644
136	0.0150007
171	0.0149463
134	0.0146725
183	0.0144795
126	0.0144208
13	0.0143481
156	0.0143186
29	0.0138543
80	0.0138509
3	0.0137967
169	0.0136259
61	0.0135242
17	0.0135078
105	0.0134372
147	0.0131394
19	0.0131373
30	0.0130972
53	0.0130224
131	0.0130086
45	0.0128726
170	0.0127472
11	0.0127416
88	0.0127268
42	0.0126435
6	0.0125679
174	0.012478
33	0.0122851
0	0.0122482
127	0.0122455
56	0.0122403
7	0.0122327
64	0.0121721
9	0.0121718
46	0.0121094
57	0.0120276
32	0.0120161
72	0.0119986
21	0.0119835
86	0.0119502
178	0.0119195
14	0.0118989
55	0.0118793
157	0.0118661
153	0.0116873
154	0.0116115
137	0.0115973
58	0.0114362
108	0.0113577
149	0.01128
179	0.0112623
60	0.0112568
1	0.011232
41	0.011134
155	0.0110069
38	0.0109227
2	0.0108942
43	0.0108444
152	0.0108121
39	0.0107961
128	0.0106657
124	0.0106421
107	0.0104126
71	0.0103208
23	0.0102665
24	0.0100096
12	0.00997467
87	0.00966966
177	0.00963941
163	0.0095513
84	0.00946562
143	0.00932368
36	0.00930381
59	0.00928493
15	0.0092045
66	0.00913195
141	0.00901575
176	0.00869111
8	0.00855045
69	0.00852102
10	0.00847696
175	0.00844352
35	0.00842498
172	0.0079637
4	0.0079534
165	0.00765256
159	0.0073909
26	0.00722342
85	0.00721653
151	0.0065326
70	0.00638841
130	0.0063491
49	0.00622293
79	0.00555188

## Sheet: Binary RF
Band (Most important to least)	Importance
91	0.0103498
92	0.0103028
118	0.0101664
88	0.00991448
119	0.00914055
90	0.00893567
117	0.00883093
116	0.00875629
73	0.00843152
89	0.00833229
121	0.00822342
77	0.00815588
78	0.00808164
76	0.00798597
74	0.00795805
114	0.00789133
87	0.0078876
105	0.00777287
71	0.00768705
79	0.00768437
72	0.00741465
103	0.00730574
120	0.0071705
115	0.00710717
93	0.00691626
123	0.00670534
75	0.00654416
69	0.00651165
104	0.00645398
101	0.00637771
124	0.00630361
122	0.00626552
86	0.00588246
64	0.00562237
59	0.00549521
70	0.00538316
65	0.00529963
102	0.00526483
80	0.00523485
62	0.00521461
125	0.00513168
66	0.00512119
100	0.00508355
68	0.00496016
94	0.0049535
67	0.00483668
82	0.00474215
81	0.00458438
129	0.00457706
63	0.00453987
56	0.00437385
95	0.00434718
58	0.00430259
60	0.00412823
61	0.00411104
29	0.00411096
113	0.00403197
111	0.00383849
48	0.00381035
182	0.0037887
99	0.0036743
85	0.0036544
84	0.00364137
54	0.00363381
107	0.00362618
112	0.00360965
126	0.00354425
83	0.0035012
179	0.0034998
50	0.0034608
136	0.00341066
153	0.00339162
110	0.00338349
57	0.00337268
133	0.00334823
183	0.00329779
38	0.00329057
128	0.00327468
11	0.00325088
96	0.00324715
53	0.00320084
45	0.00318447
127	0.00318074
166	0.00317856
180	0.00315067
8	0.00310623
7	0.00310324
31	0.00306233
106	0.00305871
34	0.00299252
36	0.00297699
17	0.00293258
137	0.00292907
55	0.00292246
144	0.00291729
5	0.00289424
43	0.00288259
28	0.00286935
178	0.00286928
32	0.00286907
6	0.00286276
140	0.00284568
37	0.00282327
145	0.00280973
150	0.00280169
39	0.00275175
161	0.00272523
176	0.00272316
24	0.00271947
20	0.00270336
22	0.002693
139	0.00268176
12	0.00266713
172	0.00265371
3	0.0026501
130	0.00264517
132	0.00259807
162	0.0025951
33	0.00259415
131	0.0025743
146	0.00251695
16	0.00251575
108	0.00251444
184	0.00251208
138	0.00250938
151	0.00249332
185	0.00246881
52	0.00242352
35	0.00242069
159	0.00237727
160	0.00237246
155	0.00236415
171	0.00235648
173	0.00234991
14	0.00232401
49	0.00231236
142	0.00228924
10	0.00228826
158	0.00228698
0	0.00224484
175	0.00224181
4	0.00223891
30	0.00222661
147	0.0022179
169	0.0022138
156	0.00221182
19	0.00220942
15	0.00220341
26	0.00220307
18	0.00220105
141	0.00218555
157	0.00212832
97	0.0021225
44	0.0021104
2	0.00210324
47	0.00209988
163	0.00209552
167	0.00206403
143	0.00206144
170	0.00202908
21	0.00201255
42	0.00195179
152	0.00190882
134	0.00190836
154	0.00189298
148	0.00187869
27	0.00185211
135	0.00183003
25	0.00181567
149	0.00181254
168	0.00181097
109	0.00180837
46	0.00175454
51	0.00175026
40	0.00172906
13	0.00165962
177	0.00162109
9	0.00159164
164	0.00157385
174	0.00154509
165	0.00152974
181	0.00152957
41	0.00142064
98	0.00134722
1	0.000969872
23	0.000930872

## Sheet: Multiclass RF
Band (Most important to least)	Importance
112	0.0135126
88	0.0132464
78	0.012385
87	0.0115495
116	0.0115327
114	0.0114353
89	0.0113449
115	0.011336
79	0.0104068
113	0.0103516
92	0.010208
117	0.0101891
118	0.0101074
91	0.00961415
75	0.009267
73	0.00905817
77	0.00902126
74	0.00866973
86	0.00858694
76	0.00841865
93	0.00837166
111	0.00826689
90	0.00810821
119	0.00791459
72	0.0071201
121	0.00711278
84	0.00682821
83	0.00680457
71	0.00671449
56	0.0066538
69	0.00642694
80	0.00612106
64	0.00607739
62	0.00607031
129	0.00603591
110	0.00580662
66	0.00573573
120	0.00570932
65	0.00569226
58	0.00556764
57	0.00556282
94	0.00546392
125	0.00535274
81	0.00525857
61	0.00523294
67	0.00520073
59	0.00517915
37	0.00514238
43	0.0051311
68	0.00504076
63	0.00501263
82	0.00500275
85	0.0049261
123	0.00480387
122	0.00479462
60	0.00472237
124	0.00468394
139	0.00463388
29	0.00455124
55	0.00450575
17	0.00446958
70	0.00435193
153	0.00434458
48	0.00427732
53	0.00422466
95	0.00405807
38	0.00403309
54	0.00399185
14	0.00398395
128	0.00388382
30	0.0038715
109	0.00386441
27	0.00376823
39	0.00374792
155	0.00372916
6	0.00371876
168	0.00370729
133	0.00369775
24	0.00369648
20	0.00368558
22	0.00368477
11	0.00368034
31	0.0036512
28	0.00362566
138	0.00360032
127	0.00359181
10	0.0035454
108	0.00351608
107	0.00349808
49	0.00347941
182	0.00347413
178	0.00344841
134	0.00343823
19	0.00342952
137	0.0034167
50	0.00341621
167	0.00335854
96	0.0033476
162	0.00334448
180	0.0033293
184	0.00326613
45	0.00325574
160	0.00325427
132	0.00319709
7	0.00317484
145	0.00317022
165	0.00313151
26	0.00308531
25	0.00307371
151	0.00306251
161	0.00304472
171	0.00303249
103	0.00303162
146	0.00298263
147	0.00297376
136	0.00297289
152	0.0029545
44	0.00294989
18	0.00294563
141	0.00292119
13	0.00290913
8	0.00290757
99	0.00289529
179	0.00283423
5	0.00283013
4	0.00282331
46	0.00279602
170	0.00278455
158	0.00277261
106	0.00273089
12	0.00269085
173	0.00268256
104	0.00268053
163	0.00267389
176	0.00266875
126	0.0026654
36	0.00265662
33	0.00265003
130	0.00260993
51	0.00260846
34	0.00260089
101	0.00259691
166	0.00257673
177	0.00255327
164	0.00251051
52	0.00250829
181	0.00250028
1	0.00248812
150	0.00248375
172	0.00245836
102	0.00241874
174	0.00239155
156	0.00238903
16	0.002353
148	0.00230413
15	0.00230023
149	0.00228558
169	0.00227894
144	0.0022753
143	0.00227474
135	0.00227428
2	0.00225488
47	0.00222302
185	0.00222019
32	0.00217382
131	0.00213453
9	0.00211321
3	0.00210694
105	0.00209562
157	0.00208413
21	0.00208054
40	0.0020759
0	0.00206541
142	0.00205786
100	0.00204678
175	0.00196949
35	0.00194654
98	0.00193801
183	0.00192234
97	0.00179323
23	0.00177284
159	0.00173667
140	0.00172536
154	0.00163979
41	0.00161309
42	0.00105309
